# Supplementary material for: Listen to Your Heart–Ecological Momentary Assessment of Interoceptive Accuracy, Awareness and Sensibility: A Pilot Study
Source: Int J Environ Res Public Health. 2021 May 4;18(9):4893. doi: 10.3390/ijerph18094893 (PMC8124337; doi:10.3390/ijerph18094893)
Supplement: Supplementary file 1 [file ijerph-18-04893-s001.zip]

Archive with 1 entries (1 files):
- ijerph-1179555-supplementary.pdf
